# Supplementary material for: Allelic Variations of the Waxy Gene and Their Associations with Indica–Japonica Differentiation and Amylose Content in Yunnan Local Rice Germplasm
Source: Genes (Basel). 2025 Oct 14;16(10):1198. doi: 10.3390/genes16101198 (PMC12564750; doi:10.3390/genes16101198)
Supplement: Supplementary file 1 [file genes-16-01198-s001.zip]

Archive with 1 entries (1 files):
- genes-3859168-supplementary.pdf
